# Supplementary material for: Babesia bovis infection alters the composition and assembly of Rhipicephalus microplus midgut microbiota
Source: Front Microbiol. 2025 Sep 2;16:1608409. doi: 10.3389/fmicb.2025.1608409 (PMC12436291; doi:10.3389/fmicb.2025.1608409)
Supplement: Supplementary file 1 [file Table_1.xlsx]

## Sheet: All_taxa
Supplementary Table 1. List of taxa found in each tick group.
0HN_taxa	72HN_taxa	0HI_taxa	72HI_taxa
c__Actinobacteria	c__Gammaproteobacteria	f__Blastocatellaceae	c__Bacteroidia
c__Anaerolineae	f__Anaerolineaceae	f__Chlamydiaceae	f__Alcaligenaceae
c__Gammaproteobacteria	f__Enterobacteriaceae	f__Microbacteriaceae	f__Enterobacteriaceae
f__Acetobacteraceae	f__Gemmataceae	f__Micrococcaceae	f__Geminicoccaceae
f__Alcaligenaceae	f__Saprospiraceae	f__Rhizobiales_Incertae_Sedis	f__Lachnospiraceae
f__Beijerinckiaceae	f__Xanthomonadaceae	f__Rhodobacteraceae	f__Micrococcaceae
f__Chlamydiaceae	g__Acinetobacter	f__Rhodobacteraceae_uncultured	f__Planococcaceae
f__Comamonadaceae	g__Aeromonas	f__Rhodocyclaceae	f__Rhizobiaceae
f__Enterobacteriaceae	g__Allorhizobium-Neorhizobium-Pararhizobium-Rhizobium	f__Xanthobacteraceae	f__Rhodobacteraceae
f__Flavobacteriaceae	g__Aureimonas	f__Xanthobacteraceae_uncultured	g__Allorhizobium-Neorhizobium-Pararhizobium-Rhizobium
f__Gallionellaceae	g__Azotobacter	g__0319-6G20	g__Anaerosporobacter
f__Gemmataceae	g__Bacteroides	g__Acidibacter	g__Atopostipes
f__Kiloniellaceae	g__Borrelia	g__Allorhizobium-Neorhizobium-Pararhizobium-Rhizobium	g__Bacillus
f__Lachnospiraceae	g__Brevundimonas	g__Anaerococcus	g__Bacteroides
f__Microbacteriaceae	g__Cellvibrio	g__Azotobacter	g__Candidatus_Nitrocosmicus
f__Micrococcaceae	g__Cetobacterium	g__Blastomonas	g__Chryseobacterium
f__Micromonosporaceae	g__Cloacibacterium	g__Borrelia	g__Clostridium_sensu_stricto_1
f__Neisseriaceae	g__Comamonas	g__Brachybacterium	g__Enhydrobacter
f__Pedosphaeraceae	g__Coxiella	g__Brevundimonas	g__env.OPS_17
f__Rhizobiales_Incertae_Sedis	g__Cutibacterium	g__Candidatus_Nomurabacteria	g__Erysipelothrix
f__Rhodobacteraceae	g__Dolosigranulum	g__Cellvibrio	g__Haliangium
f__Sandaracinaceae	g__Escherichia-Shigella	g__Chryseobacterium	g__JG30-KF-CM45
f__Saprospiraceae	g__Flavobacterium	g__Clostridia_vadinBB60_group	g__Koukoulia
f__Xanthobacteraceae	g__Gracilibacteria	g__Duganella	g__Lactobacillus
f__Xanthobacteraceae_uncultured	g__Halomonas	g__Escherichia-Shigella	g__Lactococcus
g__0319-6G20	g__Hydrogenophaga	g__Faecalibacterium	g__Morganella
g__A4b	g__Iamia	g__Fusobacterium	g__Neisseria
g__Acetothermiia	g__Kocuria	g__Geobacillus	g__OM190
g__Achromobacter	g__Koukoulia	g__Haliangium	g__Paenibacillus
g__Acidibacter	g__Lachnospiraceae_NK4A136_group	g__Kocuria	g__Paludibacter
g__Aeromonas	g__Lactobacillus	g__Massilia	g__Paracoccus
g__Afipia	g__Latescibacterota	g__mle1-27	g__Pedomicrobium
g__Allorhizobium-Neorhizobium-Pararhizobium-Rhizobium	g__Massilia	g__Monoglobus	g__Proteus
g__Anaerococcus	g__Methanogenium	g__OM60(NOR5)_clade	g__Pseudonocardia
g__Anaerosporobacter	g__Methylobacterium-Methylorubrum	g__Paracoccus	g__Psychrobacter
g__Azotobacter	g__Microbacterium	g__Pedomicrobium	g__SC-I-84
g__Bacillus	g__Micrococcus	g__Phenylobacterium	g__Sphingomonas
g__Bdellovibrio	g__Moraxella	g__Pseudomonas	g__Spirochaeta
g__Bifidobacterium	g__Muribaculaceae	g__Psychrobacter	g__Stenotrophomonas
g__Brevundimonas	g__Nocardioides	g__Ralstonia	g__Terrimonas
g__Candidatus_Nomurabacteria	g__Oligella	g__Rothia	o__Actinomarinales
g__Candidatus_Solibacter	g__Paracoccus	g__Shewanella	o__Enterobacterales
g__Cellvibrio	g__Phenylobacterium	g__Sphingobium	o__Planctomycetales
g__Cetobacterium	g__RB41	g__Sphingomonas	p__Desulfobacterota
g__Chitinivorax	g__RBG-13-54-9	o__Planctomycetales
g__Chryseobacterium	g__Rheinheimera
g__Chthoniobacter	g__Romboutsia
g__Cloacibacterium	g__Roseburia
g__Clostridia_UCG-014	g__Sphingobium
g__Clostridium_sensu_stricto_1	g__Staphylococcus
g__Conexibacter	g__Subgroup_7
g__Corynebacterium	g__Turicibacter
g__Coxiella	g__WD2101_soil_group
g__Curvibacter	g__Woesearchaeales
g__Cutibacterium	g__Woeseia
g__Desulfobulbus	o__Actinomarinales
g__DEV007	o__Chlamydiales
g__Dolosigranulum	o__Enterobacterales
g__Enhydrobacter
g__Enterococcus
g__env.OPS_17
g__Escherichia-Shigella
g__Faecalibacterium
g__Flavobacterium
g__Geobacillus
g__Gracilibacteria
g__Granulicella
g__Halomonas
g__Hydrogenophaga
g__Iamia
g__Lachnospiraceae_NK4A136_group
g__Lactobacillus
g__Lawsonella
g__Legionella
g__Leuconostoc
g__Limnobacter
g__Marvinbryantia
g__Massilia
g__Methanogenium
g__Methanolobus
g__Microbacterium
g__Micrococcus
g__Moraxella
g__Morganella
g__Muribaculaceae
g__Nocardioides
g__Novosphingobium
g__Paludibacter
g__Paracoccus
g__Parcubacteria
g__Pedomicrobium
g__Pirellula
g__Prevotella
g__Proteus
g__Pseudarcicella
g__Pseudomonas
g__RB41
g__RCP2-54
g__Rheinheimera
g__Rhodococcus
g__Rhodoferax
g__Rhodoluna
g__Romboutsia
g__Roseburia
g__Saccharimonadales
g__SCGC_AAA011-D5
g__Shewanella
g__SJA-28
g__Sphingobium
g__Sphingomonas
g__Stenotrophomonas
g__Streptococcus
g__Subgroup_10
g__Subgroup_2
g__Subgroup_7
g__Terrimonas
g__Turicibacter
g__Veillonella
g__Vermiphilaceae
g__WD2101_soil_group
g__Woeseia
g__Xanthomonas
o__Acidobacteriales
o__Acidobacteriales_uncultured
o__Chlamydiales
o__Elsterales
o__Gaiellales
o__Planctomycetales
